# Supplementary material for: Harnessing Genomics and Transcriptomics Approaches to Improve Female Fertility in Beef Cattle—A Review
Source: Animals (Basel). 2023 Oct 21;13(20):3284. doi: 10.3390/ani13203284 (PMC10603720; doi:10.3390/ani13203284)
Supplement: Supplementary file 1 [file animals-13-03284-s001.zip]

Archive with 2 entries (2 files):
- Supplementary Table S1_GWAS.xlsx
- Supplementary Table S2_RNA-Seq.xlsx
