# Supplementary material for: Harnessing Genomics and Transcriptomics Approaches to Improve Female Fertility in Beef Cattle—A Review
Source: Animals (Basel). 2023 Oct 21;13(20):3284. doi: 10.3390/ani13203284 (PMC10603720; doi:10.3390/ani13203284)
Supplement: Supplementary file 1 [file animals-13-03284-s001.zip › Supplementary Table S1_GWAS.xlsx]

## Sheet: GWAS
Supplementary Table S1. Summary of selected genome-wide association studies for fertility-related traits in beef cattle.
aAFC: Antral follicle count; bAFC: Age at first calving; cThe authors reported the top 20 1-Mb significant windows for HR and NC53; dThe authors reported genomic windows that explained more than 1% of the additive genetic variance; RTS: Reproductive tract score; PBW: Pre-breeding bodyweight; PR: Pregnancy rate; TBRD: Number of services required to successfully conceive and maintain pregnancy; HPG…
Breed	SNP	Chr:position	Traits	Candidate genes	Number of samples	Reference
		(Bp or Mb)
Crossbred (Angus, Hereford, Simmental, SimAngus, or Shorthorn)	rs42333762	23:48495249	a AFC	BMP6, RREB1, CREB1, FZD5, PLEKHM3, IDH1, PIKFYVE, MAP2, FOXO6	217	[65]
	rs42333752	23:48497351
	rs110145174	2:96774781
	rs109967601	2:96714406
	rs109066756	2:96804827
	rs109574474	2:96807982
	rs110145277	2:96801078
	rs109609461	2:96801273
	rs135894326	2:96802055
	rs133573457	3:104450767
	rs43366810	3:104451813
	rs43367756	3:104420695
	rs110027403	3:104422767
	rs43367746	3:104423898
	rs110658876	2:96879125	RTS	CREB1, FZD5, PLEKHM3, IDH1, PIKFYVE, MAP2, LOXL2, STC1, PELI2, TMEM260, OTX2, RNF144A, CMPK2, SOX11	289
	rs136255286	2:96870517
	rs110172413	8:71343554
	rs137380598	8:71359794
	rs134739799	10:68971489
	rs111004666	11:90023995
Crossbred (Angus, Charolais, Hereford, or Holstein influence)	rs110332219	6:36986502	PBW	Not listed	728	[12]
	rs111011302	13:68688618
	rs41641007	19:26848767
	rs109853761	19:27529791
	rs43587346	9:23069571	PR		734
	rs43161706	20:54329189
	rs43724154	21:18410412
	rs41624797	14:3956956
	rs41813617	16:61668331
	rs41655238	7:63901946	b AFC		538
	rs108946497	24:32517935
	rs110549926	24:60745394
	rs109227898	25:22617891
	rs110912921	25:26468456
	rs109311252	25:27736138
	rs43092370	29:13651466
	rs42164599	29:13695183
	rs42095209	29:23903248
Crossbred	rs110962436	00:19:17.200000	TBRD	ASIC2, SPACA3	239	[66]
(Angus-Salers)
Red Angus	rs133170162	00:01:12.240000	HPG	ARMC8, MEMO1, SEPT10, COL11A2, GFD2, ME3,	9776	[67]
	rs43268408	00:03:11.940000
	rs133044215	00:11:14.550000
	rs137181195	00:11:44.190000
	rs134129467	00:11:51.190000
	rs134135677	00:13:30.500000
	rs136869280	00:23:07.310000
	rs110079780	00:23:10.940000
	rs110367141	00:29:09.110000
	rs42446897	00:06:12.970000	STAY	CAMK2D, CRMP1, KLF9, HTR1B, ALKBH3, NRLP12, ATP2B4
	rs42330036	00:07:45.130000
	rs42280921	00:08:46.910000
	rs42491470	00:09:13.850000
	rs42728110	00:09:16.980000
	BTA-30939-no-rs	00:13:23.540000
	rs110397539	00:15:58.780000
	rs42216237	00:16:00.670000
	rs42364231	00:16:14.860000
	rs109374253	00:19:01.160000
	rs43598673	00:22:55.110000
	rs109381844	00:23:14.840000
c Nelore		4:6-7	HR	VWC2, LOC101904266, LOC781773	2925	[68]
		6:78-79		TRNAC-GCA, ADGRL3
		6:110-111		SLC2A9, TRNAG-CCC, WDR1, ZNF518B, LOC100335675, CLNK, LOC101905921, TRNAA-UGC
		10:88-89		TTLL5, TGFB3, IFT43, GPATCH2L, ESRRB, LOC104973251, LOC101903493, LOC104973252
		11:70-71		LOC104968430, LOC101905929, ALK, CLIP4, C11H2orf71, FAM179A, TRNAS-GGA, LOC104973418, WDR43, TRMT61B, SPDYA, PPP1CB
		11:71-72		PLB1, LOC104973420, LOC104973419, LOC104973421, FOSL2, LOC104973422, BRE, LOC101904887, LOC101904806, RBKS, MRPL33, SLC4A1AP, LOC101905151
		11:72-73		SLC4A1AP, SUPT7L, GPN1, CCDC121, ZNF512, LOC100141098, GCKR, FNDC4, IFT172, KRTCAP3, NRBP1, PPM1Ga, ZNF513, SNX17, EIF2B4, GTF3C2, MPV17, UCNa, TRIM54, DNAJC5G, SLC30A3, CAD, ATRAID, SLC5A6, TCF23, PRR30, PREB, ABHD1, CGREF1, KHK, EMILIN1, OST4, AGBL5, TRNAA-AGC, TRNAY-GUA, TMEM214, LOC101906001, MAPRE3, DPYSL5, CENPA, SLC35F6, KCNK3, CIB4, TRNAE-UUC, C11H2orf70, OTOF
		11:73-74		OTOF, DRC1, EPT1, MIR2284Y-1, GPR113, LOC101906131, HADHB, HADHA, GAREML, LOC104973423, RAB10, LOC104973424, TRNAC-ACA, KIF3C, LOC104973425, LOC783461, ASXL2, DTNB, TRNAC-GCA, LOC100847382, LOC104973427, DNMT3A, MIR1301, LOC104968513
		13:1-2		PLCB1, MIR2285M-1, LOC104973687, LOC104973688
		14:39-40		STAU2, LOC104974049, MIR2284L, UBE2W, TCEB1, TMEM70, LY96, LOC104974050, LOC101904383, TRNAE-UUC, LOC104974052, LOC104974051, LOC100337130, LOC781682, JPH1, LOC104974056, LOC104974055, LOC104974054, GDAP1, LOC104974053
		15:51-52		LOC104974262, OR51E1, OR51D1, TRIM68, OR52I2, LOC618050, LOC510351, LOC784727, LOC784689, OR52K2, LOC617417, OR52K1, OR52M1, LOC618067, LOC521676, LOC618075, TRIM21, LOC518464, LOC785574, LOC100138885, OR52B4, LOC517056, LOC785740, LOC785109, LOC519105, LOC618213, LOC785773, LOC506452, LOC785853, LOC100299115, LOC100298880, LOC782157, LOC784088, LOC619140, LOC785808, LOC788363, LOC519104, LOC1002…
		16:50-51		C16H1orf174, DFFB, CEP104, MIR2320, LOC101906943, LOC104974456, LRRC47, SMIM1, CCDC27, TP73, WRAP73, TPRG1L, MEGF6, MIR551A, ARHGEF16
		17:49-50		TMEM132D, LOC101907645, GLT1D1, LOC100140533, TRNAE-UUC, SLC15A4, TMEM132C, LOC101907809, LOC104974623
		17:65-66		TRIAP1, GATC, SRSF9, DYNLL1, COQ5, RNF10, POP5, CABP1, MLEC, UNC119B, ACADS, LOC104974683, SPPL3, LOC104974672, HNF1A, LOC104974673, C17H12orf43, OASL, LOC101905682, LOC100296211, ANKRD13A, GIT2, TCHP, GLTP, TRPV4, FAM222A, LOC101903333, LOC104974674, LOC104974675, MVK, MMAB, UBE3B, KCTD10, MYO1H
		17:70-71c		TTC28, LOC101902902, TRNAE-CUC, CHEK2, HSCB, LOC104974694, CCDC117, XBP1, TRNAG-CCC, LOC101903066, LOC104970055, ZNRF3, LOC615587, KREMEN1, LOC104974695, EMID1, RHBDD3, EWSR1, GAS2L1, RASL10A, AP1B1, LOC100847257, NEFH, THOC5, NIPSNAP1
		20:3-4		LOC533085, TLX3, TRNAK-UUU, NPM1, FGF18, LOC781186, LOC104975182, LOC104975183, SMIM23, LOC533234, FBXW11, LOC101902681, LOC101903110, STK10, LOC101903680, LOC101903388, LOC100138705, EFCAB9, UBTD2
		20:14-15		ADAMTS6, LOC104975223, LOC104975224, CWC27, LOC784354, LOC104975225, SREK1IP1, FAM159B, RGS7BP
		21:42-43		STRN3, AP4S1, HECTD1, LOC101908185, HEATR5A, DTD2, GPR33, NUBPL, ARHGAP5
		26:42-43		ATE1, LOC101907255, LOC104970731, NSMCE4A, TACC2, MIR2396, BTBD16, LOC104970753, LOC104970752, PLEKHA1, HTRA1, LOC100849037, DMBT1, LOC100295703, SPADH2, SPADH1, C26H10orf120, LOC100300910, LOC104968509, LOC617705, LOC104970756, TRNAG-CCC
		29:13-14		FAM181B, LOC783542, TRNAC-GCA, LOC101903586, TRNAC-GCA, LOC104971240
		1:17-18	NC53	NUF2, LOC104970589, LOC104970606, RGS5, LOC104970616, RGS4, LOC104970648, C3H1orf110, LOC101907096, HSD17B7, DDR2, LOC104970668, UAP1, LOC782522, LOC104970688, UHMK1
		3:6-7		LOC104969388, LOC788281, LOC786417, TRNAC-GCA, LOC101904250, LOC104969389, LOC786270
		8:68-69		LOC104969533, FYN, LOC101905061, LOC104969535, TRAF3IP2, LOC784866, LOC616830, REV3L, MIR6536-2, MIR6536-1, LOC104969536, KIAA1919, SLC16A10, RPF2, LOC512978, GTF3C6, CDK19, AMD1
		9:39-40		KCNK10, SPATA7, PTPN21, ZC3H14, EML5, TTC8, LOC101907140, FOXN3, LOC101902748
		10:101-102		SLC4A1AP, SUPT7L, GPN1, CCDC121, ZNF512, LOC100141098, GCKR, FNDC4, IFT172, KRTCAP3, NRBP1, PPM1G, ZNF513, SNX17, EIF2B4, GTF3C2, MPV17, UCN, TRIM54, DNAJC5G, SLC30A3, CAD, ATRAID, SLC5A6, TCF23, PRR30, PREB, ABHD1, CGREF1, KHK, EMILIN1, OST4, AGBL5, TRNAA-AGC, TRNAY-GUA, TMEM214, LOC101906001, MAPRE3, DPYSL5, CENPA, SLC35F6, KCNK3, CIB4, TRNAE-UUC, C11H2orf70, OTOF
		11:72-73		RALYL, LOC104974140, LOC101904543, LOC616400
		14:80-81		PLEKHA7, C15H11orf58, LOC101904740, SOX6
		15:36-37		LOC104974276, ACER3, LOC786726, LOC104974277, B3GNT6, CAPN5, MYO7A, LOC786996, LOC786511, ANO3
		15:57-58		C16H1orf174, DFFB, CEP104, MIR2320, LOC101906943, LOC104974456, LRRC47, SMIM1, CCDC27, TP73, WRAP73, TPRG1L, MEGF6, MIR551A, ARHGEF16
		16:50-51		TNR, RFWD2, LOC101902053, LOC100848409
		16:58-59		TTC28, LOC101902902, TRNAE-CUC, CHEK2, HSCB, LOC104974694, CCDC117, XBP1, TRNAG-CCC, LOC101903066, LOC104970055, ZNRF3, LOC615587, KREMEN1, LOC104974695, EMID1, RHBDD3, EWSR1, GAS2L1, RASL10A, AP1B1, LOC100847257, NEFH, THOC5, NIPSNAP1
		17:70-71		N4BP1, LOC104974765, LOC104974836, LOC101905800, LOC104974766, CBLN1, LOC104970029, LOC780820
		18:17-18		ZNF423, TRNAG-CCC, LOC104974768, LOC104974767, LOC101906070, LOC786252, CNEP1R1, HEATR3, LOC104974769, PAPD5, ADCY7, BRD7
		18:18-19		ICK, FBXO9, GCM1, LOC104975657, ELOVL5, BOLA-DQA2, BOLA-DQB, BOLA-DQA5, LOC100851058, LOC100848815, BOLA-DRB3, BOLA-DQA1, LOC786695, LA-DRB, BOLA-DRB2, LOC101902890, BOLA-DRA, BTNL2, LOC525599, LOC504295, LOC101903024, LOC101903077, LOC104969893, LOC101903155, LOC104975658, BLA-DQB, LOC783151, LOC101903211, LOC100337245
		23:25-26		LOC505339, TRNAW-CCA
		24:18-19		LOC100849063, LOC100851323, SLIT1, ARHGAP19, LOC104975958, LOC104975959, FRAT1, FRAT2, RRP12, PGAM1, EXOSC1, ZDHHC16, MMS19, UBTD1, ANKRD2, HOGA1, C26H10orf62, MORN4, PI4K2A, LOC104975960, AVPI1, MARVELD1, ZFYVE27, SFRP5, LOC104975961, GOLGA7B, LOC101905123, CRTAC1
		26:18-19		LOC104976044
		27:9-10		BICC1, TRNAG-CCC, LOC101906006, LOC104976173, POLR2A, LOC104976174, PHYHIPL, FAM13C
		28:14-15		LOC104976196, LOC104969726, LOC104969725, LOC104969724, LOC104971012, LOC104976197, LOC104971017, LOC104971019, LOC101907494, ZMIZ1, LOC104976196
		28:34-35		NUF2, LOC104970589, LOC104970606, RGS5, LOC104970616, RGS4, LOC104970648, C3H1orf110, LOC101907096, HSD17B7, DDR2, LOC104970668, UAP1, LOC782522, LOC104970688, UHMK1
Nelore	BovineHD0200019275	2:66 618 544	HR	LOC781274	2056	[69]
	BovineHD0300017549	3:58 324 511		COL24A1
	BovineHD0300004387	3:13 529 885		LOC787257
	BovineHD0300002153	3:6 820 16		DDR2
	BovineHD0400020154	4:72 761 718		ADAM22
	BovineHD0400035711	4:65 529 242		NEUROD6
	BovineHD0700027122	7:92 796 302		GPR98
	BovineHD0800023325	8:77 860 555		FRMD3
	BovineHD0900024233	9:86 443 282		LOC784274
	BovineHD0900024387	9:86 9312 92		SASH1
	BovineHD0900024630	9:87 622 468		LOC100847971
	BovineHD0900024229	9:86 427 969		LOC784274
	BovineHD1000022473	10:78 547 946		LOC785763
	BovineHD1000029156	10:100 692 866		GALC
	BovineHD1000029149	10:100 682 598		GALC
	BovineHD1000027195	10:94 149 370		SEL1L
	BovineHD1000027196	10:94 150 213		SEL1L
	BovineHD1100007588	11:25 331 444		HAAO
	BovineHD1300002848	13:10 469 479		KIF16B
	BovineHD1300010716	13:37 041 136		ARMC4
	BovineHD1300003397	13:12 043 707		CAMK1D
	BovineHD1300010715	13:37 037 785		ARMC4
	BovineHD1300003401	13:12 047 548		CAMK1D
	BovineHD1400008910	14:30 847 011		MIR124A-2
	BovineHD1400015365	14:54 735 529		LOC782102
	BovineHD1400008946	14:30 992 834		CYP7B1
	BovineHD1600009861	16:34 439 744		SDCCAG8
	BovineHD1600009851	16:34 426 540		SDCCAG8
	BovineHD1800012552	18:42 481 407		LOC783434
	BovineHD2000003210	20:10 153 352		OCLN
	BovineHD2000003214	20:10 160 002		OCLN
	BovineHD2000003208	20:10 148 419		GTF2H2
	BovineHD2000003968	20:12 416 566		LOC529061
	BovineHD2100018913	21:64 294 259		LOC100847341
	BovineHD2200012027	22:41 764 132		FHIT
	BovineHD2300006979	23:25 155 638		ELOVL5
	BovineHD2300008276	23:29 144 150		LOC514434
	BovineHD2500001186	25:5 120 120		RBFOX1
	BovineHD2500000286	25:1 323 539		MAPK8IP3
	BovineHD2700003551	27:12 300 159		ODZ3
	BovineHD2700012809	27:44 150 097		ZNF385D
	BovineHD2700001047	27:3 081 686		LOC782601
	BovineHD0400020154	4:72 761 718	AFC	ADAM22
	BovineHD0900024233	9:86 443 282		LOC784274
	BovineHD0900024630	9:87 622 468		LOC100847971
	BovineHD0900024229	9:86 427 969		LOC784274
	BovineHD0900024387	9:86 9312 92		SASH1
	BovineHD1000029149	10:100 682 598		GALC
	BovineHD1000027195	10:94 149 370		SEL1L
	BovineHD1000027196	10:94 150 213		SEL1L
	BovineHD1300010715	13:37 037 785		ARMC4
	BovineHD1300003397	13:12 043 707		CAMK1D
	BovineHD1300002848	13:10 469 479		KIF16B
	BovineHD1400008910	14:30 847 011		MIR124A-2
	BovineHD1400015365	14:54 735 529		LOC782102
	BovineHD1400008946	14:30 992 834		CYP7B1
	BovineHD2000003208	20:10 148 419		GTF2H2
	BovineHD2200012027	22:41 764 132		FHIT
	BovineHD2300008276	23:29 144 150		LOC514434
	BovineHD2500001186	25:5 120 120		RBFOX1
	BovineHD2500000286	25:1 323 539		MAPK8IP3
d Nelore		5:72,521,518–74,466,890	HP	APOL6, HMGXB4, HMOX1, ISX, LARGE1, MB, MCM5, RASD2, RBFOX2, SNORA76, TOM1	1267	[70]
		5:76,522,303–78,484,850		BICD1, DNM1L, FGD4, KIAA1551, PKP2, SYT10, YARS2
		5:80,633,605–82,455,158		CCDC91, COX7ALP1, ERGIC2, FAR2, KLHL42, PTHLH
		14: 22,507,464–24,484,847		ATP6V1H, FAM150A, LYPLA1, MRPL15, NPBWR1, OPRK1, PCMTD1, RB1CC1, RGS20, RP1, SOX17, ST18, TCEA1, U2, U6, XKR4
		14: 28,561,608 –30,475,350		GGH, NKAIN3, TTPA, YTHDF3
		18: 54,518,279–56,456,772		ALDH16A1, BAX, BCAT2, BOSTAUV1R403, BOSTAUV1R404, C19orf68, C5AR1, C5AR2, CA11, CABP5, CCDC114, CCDC155, CCDC9, CD37, CRX, DBP, DHDH, DHX34, DKKL1, ELSPBP1, EMP3, FAM38E, FCGRT, FGF21, FLT3LG, FTL, FUT1, FUT2, GLTSCR1, GLTSCR2, GRIN2D, GRWD1, GYS1, HRC, HSD17B14, IZUMO1, KCNA7, KCNJ14, KDELR1, KPTN, LHB, LIG1, LIN7B, LMTK3, MAMSTR, MEIS3, NAPA, NOSIP, NPAS1, NTF4, NTN5, NUCB1, PIH1D1, PLEKHA4, PP…
		2: 122,533,476–124,485,696	NF	COL16A1, FABP3, HCRTR1, LAPTM5, MATN1, NKAIN1, PEF1, PUM1, SDC3, SERINC2, SNRNP40, TINAGL1	937
		8:6519,096–8474,290		ADAM29, BLK, C8orf74, CTSB, DEFB134, FAM167A, FDFT1, GATA4, GLRA3, HPGD, MTMR9, NEIL2, PINX1, SOX7, TDH, XKR6
		11:69,520,906–71,472,289		ALK, BRE, C11H2orf71, CLIP4, FAM179A, FOSL2, LBH, PLB1, PPP1CB, SNORD53_ SNORD92, SPDYA, TRMT61B, WDR43, YPEL5
		14: 22,507,464–24,484,847		ATP6V1H, FAM150A, LYPLA1, MRPL15, NPBWR1, OPRK1, PCMTD1, RB1CC1, RGS20, RP1, SOX17, ST18, TCEA1, XKR4
		15:8507,403–10,464,870		ARHGAP42, CNTN5
		16: 70,502,173–72,455,202		ARL8A, ELF3, GPR37L1, LGR6, PPP1R12B, PROX, PTPN14, PTPN7, RNPEP, RPS6KC1, SMYD2, SYT2, UBE2T
		22:14,507,849–16,474,506		ACKR2, ANO10, CCDC13, CCK, HHATL, HIGD1A, KLHL40, LYZL4, NKTR, SEC22C, SNRK, SS18L2, TCAIM, TOPAZ1, TRAK1, VIPR1, ZBTB47, ZNF197, ZNF445, ULK4
Angus and Holstein	rs110918927	12:85648422	F, SF	EML6	22	[29]
	rs109366560	11:37666527
Crossbred (Approximately ¼ Bos indicus and ¾ Bos taurus)	Not available	1: 55,135,256	HF, SF, IF	LOC614129	36	[71]
		8: 106,991,900		PAPPA
		8: 106,992,579		PAPPA
		9: 47,513,052		NDUFAF4, GPR63, FHL5, UFL EFCAB3,
		19: 47,513,052		EFCAB3, METL2, TLK2*, MRC2
		19: 47,559,874		EFCAB3, METL2, TLK2*, MRC2
Angus crossbred (Angus x Polled Hereford)	rs136065255	X: 85–86	HF, SF	KIF4A	85	[72]
	rs133805454	4: 13–14		LOC101906257
	rs133917870	X: 10–11		LOC784453
	rs137276999	X: 22–23		-
	rs110611558	X: 32–33		LOC527384, LOC104968419, LOC101906593
	rs109010586	X: 91–92		SSX5
	rs134238092	15: 80–81		-
	rs137256869	8: 63–64		TDRD7
	rs109381958	6: 38–39		LOC104972728
	rs136705869	15: 49–50		LOC507882, LOC104969870, HBG
	rs135282493	13: 11–12		LOC526041, LOC101906005
	rs133484561	X: 77–78		-
	rs133264693	2: 135–136		PADI1
	rs133409493	5: 60–61		-
	rs110729748	3: 55–56		KYAT3
	rs136002182	X: 21–22		-
	rs135028185	X: 68–69		-
	rs137470071	8: 55–56		-
	rs43354785	3: 92–93		-
	rs135362164	26: 47–48		DOCK1
	rs136246790	9: 0–1		COL19A1 S
	rs137047555	16: 21–22		PATA17
