# Supplementary material for: Harnessing Genomics and Transcriptomics Approaches to Improve Female Fertility in Beef Cattle—A Review
Source: Animals (Basel). 2023 Oct 21;13(20):3284. doi: 10.3390/ani13203284 (PMC10603720; doi:10.3390/ani13203284)
Supplement: Supplementary file 1 [file animals-13-03284-s001.zip › Supplementary Table S2_RNA-Seq.xlsx]

## Sheet: Sheet1
Supplementary Table S2. Summary of selected blood transcriptome studies for fertility-related traits in beef heifers. Genes lists were retrieved from Dickinson et al. [97]; Moorey et al. [82]; Marrella and Biase [29], and Banerjee et al. [104]; For the first three studies, blood samples were colected at AI time point. Samples from Banerjee et al. were measured at weaning.
NB: Pregnant by natural breeding; AI: pregnant by artificial insemination; NP: Not pregnant; F: Fertile; SF: Sub-fertile
Breed	Ensembl ID	Gene Symbol	LFC	Up/Down	Contrast	Reference
Crossbred (Angus-Simmental)	ENSBTAG00000022715	DMBT1	1.98	Up	NB vs AI	[97]
	ENSBTAG00000001842	GSTM3	1.76	Up
	ENSBTAG00000012030	TTLL1	1.36	Up
	ENSBTAG00000000271	MNS1	1.28	Up
	ENSBTAG00000021902	ALDH5A1	1.2	Up
	ENSBTAG00000004574	UGT8	1.13	Up
	ENSBTAG00000038377	ADAM20	1.11	Up
	ENSBTAG00000015837	P2RY12	1.08	Up
	ENSBTAG00000026779	LYZ	-0.67	Down
	ENSBTAG00000045492	ANGa	-1.11	Down
	ENSBTAG00000040580	LOC618633	-1.22	Down
	ENSBTAG00000012887	FCER1A	-1.28	Down
	ENSBTAG00000035868	SIGLEC14	-1.31	Down
	ENSBTAG00000047116	TPPP	-1.7	Down
	ENSBTAG00000006035	PPP1R1B	-1.84	Down
	ENSBTAG00000047971	KIR3DL1	-2.05	Down
	ENSBTAG00000021077	BOLA-DQB	-3.57	Down
	ENSBTAG00000047764	LOC107131247	-4.15	Down
	ENSBTAG00000030814	TFF2	3.42	Up	NP vs AI
	ENSBTAG00000021807	TAC3	2.17	Up
	ENSBTAG00000001308	LOC522763	1.92	Up
	ENSBTAG00000013178	ALAS2	1.82	Up
	ENSBTAG00000012674	CNKSR3	1.28	Up
	ENSBTAG00000003414	SAXO2	-0.98	Down
Crossbred (Angus-Simmental)	ENSBTAG00000052118		-4.49259	Down	NB vs NP	[82]
	ENSBTAG00000000517	ANKRD29	-4.00805	Down
	ENSBTAG00000034281	MGAT4D	-3.40675	Down
	ENSBTAG00000014791	CTH	-2.64448	Down
	ENSBTAG00000008227	LIPT2	-2.36619	Down
	ENSBTAG00000049285	TNFRSF17	-2.11118	Down
	ENSBTAG00000005458		-2.01149	Down
	ENSBTAG00000046389		-1.95013	Down
	ENSBTAG00000021809	DEPDC7	-1.94481	Down
	ENSBTAG00000005206	TMEM14A	-1.8073	Down
	ENSBTAG00000002025	AMIGO2	-1.79755	Down
	ENSBTAG00000014326	CDCA8	-1.56551	Down
	ENSBTAG00000007112	HSPB11	-1.53084	Down
	ENSBTAG00000001774	SPRY2	-1.51345	Down
	ENSBTAG00000002189	ALG1	-1.5112	Down
	ENSBTAG00000044075	SRPRB	-1.26823	Down
	ENSBTAG00000007385	EMC7	-1.22464	Down
	ENSBTAG00000010571	PPAT	-1.01101	Down
	ENSBTAG00000007659	CORO2A	1.34093	Up
	ENSBTAG00000009785	SAMD4B	1.60349	Up
	ENSBTAG00000048062	KDM6B	1.71602	Up
	ENSBTAG00000000273	IL5RA	1.7989	Up
	ENSBTAG00000012899	IFNGR2	1.82746	Up
	ENSBTAG00000012976	WLS	1.91527	Up
	ENSBTAG00000046172		1.91922	Up
	ENSBTAG00000019910	SDCBP	1.932	Up
	ENSBTAG00000050645		2.0202	Up
	ENSBTAG00000010888	VSIR	2.03345	Up
	ENSBTAG00000023283	JAML	2.08856	Up
	ENSBTAG00000046152	MGAM	2.17353	Up
	ENSBTAG00000046248	ARPC1B	2.22854	Up
	ENSBTAG00000039197	SLC2A9	2.25635	Up
	ENSBTAG00000014421	PBX2	2.26095	Up
	ENSBTAG00000004852	PLEKHO1	2.30401	Up
	ENSBTAG00000053198		2.31412	Up
	ENSBTAG00000010447	LSP1	2.34008	Up
	ENSBTAG00000031800	PPDPF	2.36085	Up
	ENSBTAG00000023343	RPL28	2.37461	Up
	ENSBTAG00000005652	ALG3	2.38826	Up
	ENSBTAG00000001945	ARG2	2.40665	Up
	ENSBTAG00000014137	CEP164	2.41793	Up
	ENSBTAG00000034918	IFIT2	2.43908	Up
	ENSBTAG00000003016	PTPN7	2.44403	Up
	ENSBTAG00000013084	NAPA	2.44723	Up
	ENSBTAG00000019718	RPS15	2.45313	Up
	ENSBTAG00000004211	TNFRSF1A	2.47254	Up
	ENSBTAG00000046862	MARCKSL1	2.47498	Up
	ENSBTAG00000016722	PGGHG	2.50257	Up
	ENSBTAG00000023792		2.50338	Up
	ENSBTAG00000007275	TREM2	2.51517	Up
	ENSBTAG00000038430		2.5476	Up
	ENSBTAG00000015938	ARAP3	2.5703	Up
	ENSBTAG00000048613		2.57176	Up
	ENSBTAG00000012638	S100A12	2.57476	Up
	ENSBTAG00000010449	MOCS1	2.5853	Up
	ENSBTAG00000020674	LTB	2.69106	Up
	ENSBTAG00000031852	TBC1D10B	2.69431	Up
	ENSBTAG00000003305	NCF1	2.69993	Up
	ENSBTAG00000019954	ABHD2	2.73881	Up
	ENSBTAG00000050790	C3H1orf226	2.73908	Up
	ENSBTAG00000015821	AMPD3	2.78285	Up
	ENSBTAG00000044071	HRH2	2.82088	Up
	ENSBTAG00000049346		2.86435	Up
	ENSBTAG00000034182		2.87012	Up
	ENSBTAG00000004043		2.98858	Up
	ENSBTAG00000045880		2.99028	Up
	ENSBTAG00000035081	SERINC2	3.04442	Up
	ENSBTAG00000010057	GZMB	3.09562	Up
	ENSBTAG00000027075		3.12825	Up
	ENSBTAG00000000347	RHOG	3.13001	Up
	ENSBTAG00000012289	AKR7A2	3.32364	Up
	ENSBTAG00000010047	TIAM2	3.3576	Up
	ENSBTAG00000001562	NFE2	3.56956	Up
	ENSBTAG00000046090		3.64062	Up
	ENSBTAG00000020350	DUSP2	3.89264	Up
	ENSBTAG00000014762	ISG20	3.89284	Up
	ENSBTAG00000053179		4.03454	Up
	ENSBTAG00000013334	CSF3R	4.17028	Up
	ENSBTAG00000031814	SDS	4.23936	Up
	ENSBTAG00000001794	RPL36	4.37941	Up
	ENSBTAG00000007073	CPB2	4.496	Up
	ENSBTAG00000052118		-4.4422	Down	AI vs NP
	ENSBTAG00000034281	MGAT4D	-3.0239	Down
	ENSBTAG00000052658	NKG2A	-2.2694	Down
	ENSBTAG00000051183		-2.1635	Down
	ENSBTAG00000007247	NUF2	-2.153	Down
	ENSBTAG00000051500	ZNF389	-2.1186	Down
	ENSBTAG00000046389		-2.0803	Down
	ENSBTAG00000000271	MNS1	-1.7903	Down
	ENSBTAG00000001774	SPRY2	-1.7271	Down
	ENSBTAG00000005012	HSPH1	-1.5724	Down
	ENSBTAG00000015686	TERF2IP	-1.2182	Down
	ENSBTAG00000050925	ZC3H11A	-1.0486	Down
	ENSBTAG00000012500	RARA	1.2738	Up
	ENSBTAG00000046533	RAB31	1.3414	Up
	ENSBTAG00000016357	VNN2	1.6111	Up
	ENSBTAG00000009236	DAGLB	1.6116	Up
	ENSBTAG00000013689	MCTP2	1.7073	Up
	ENSBTAG00000007659	CORO2A	1.7138	Up
	ENSBTAG00000010606	PPP1R3B	1.7171	Up
	ENSBTAG00000009289	MS4A8	1.7573	Up
	ENSBTAG00000002148	RAB3D	1.8301	Up
	ENSBTAG00000016060	CREM	1.8581	Up
	ENSBTAG00000015969	STK40	1.8632	Up
	ENSBTAG00000003177	SLC25A33	1.8649	Up
	ENSBTAG00000020433	NLRP1	1.874	Up
	ENSBTAG00000012172	MIDN	1.9634	Up
	ENSBTAG00000014269	SCARB1	1.9745	Up
	ENSBTAG00000004852	PLEKHO1	2.0236	Up
	ENSBTAG00000046248	ARPC1B	2.0402	Up
	ENSBTAG00000048062	KDM6B	2.0559	Up
	ENSBTAG00000031548		2.1387	Up
	ENSBTAG00000023283	JAML	2.1417	Up
	ENSBTAG00000034875	ALPK1	2.1895	Up
	ENSBTAG00000010447	LSP1	2.1924	Up
	ENSBTAG00000019665	IL1RN	2.1981	Up
	ENSBTAG00000002937	ADGRE3	2.295	Up
	ENSBTAG00000009049		2.3209	Up
	ENSBTAG00000013201	ALOX5AP	2.3717	Up
	ENSBTAG00000001945	ARG2	2.3978	Up
	ENSBTAG00000009432	PMF1	2.4534	Up
	ENSBTAG00000020620	RGS2	2.4541	Up
	ENSBTAG00000015938	ARAP3	2.4589	Up
	ENSBTAG00000012976	WLS	2.4738	Up
	ENSBTAG00000017592	GPAT3	2.6226	Up
	ENSBTAG00000003305	NCF1	2.69	Up
	ENSBTAG00000053179		2.7196	Up
	ENSBTAG00000006156	BST1	2.7439	Up
	ENSBTAG00000049346		2.7483	Up
	ENSBTAG00000008851		2.8424	Up
	ENSBTAG00000005018	NFAM1	2.902	Up
	ENSBTAG00000052516	CDA	2.9192	Up
	ENSBTAG00000046152	MGAM	2.9499	Up
	ENSBTAG00000014762	ISG20	3.057	Up
	ENSBTAG00000014137	CEP164	3.0632	Up
	ENSBTAG00000046090		3.1478	Up
	ENSBTAG00000008632		3.1836	Up
	ENSBTAG00000008412	BCL7C	3.2328	Up
	ENSBTAG00000015569	ENKUR	3.2383	Up
	ENSBTAG00000004043		3.253	Up
	ENSBTAG00000015821	AMPD3	3.3035	Up
	ENSBTAG00000016936	MISP3	3.3438	Up
	ENSBTAG00000001562	NFE2	3.3526	Up
	ENSBTAG00000020350	DUSP2	3.5941	Up
	ENSBTAG00000050790	C3H1orf226	3.8934	Up
	ENSBTAG00000046407	NYX	3.9223	Up
	ENSBTAG00000013334	CSF3R	4.2334	Up
	ENSBTAG00000040188	OR12D2	7.3938	Up
Angus or Holstein	ENSBTAG00000004278	APMAP	0.212294	Up	F vs SF	[29]
	ENSBTAG00000002972	DNAI7	-0.298471	Down
Crossbred (Angus-Simmental)	ENSBTAG00000018975	KCNT1	-1.41574	Down	F vs SF	[104]
	ENSBTAG00000014906	VCAN	-1.91774	Down
	ENSBTAG00000015520	SLC11A1	-1.93955	Down
	ENSBTAG00000011137	MORN4	2.54254	Up
	ENSBTAG00000016918	MYOF	-1.51061	Down
	ENSBTAG00000008591	CAMTA2	-0.616043	Down
	ENSBTAG00000012519	XDH	-1.55609	Down
	ENSBTAG00000011545	GDA	-1.88683	Down
	ENSBTAG00000012252	MOCOS	-1.39595	Down
	ENSBTAG00000020433	NLRP1	-1.46934	Down
	ENSBTAG00000019708	ACSL6	-1.35966	Down
	ENSBTAG00000006910	ASRGL1	-1.04128	Down
	ENSBTAG00000014432	HNMT	-1.62102	Down
	ENSBTAG00000014898	HK3	-1.29607	Down
	ENSBTAG00000013843	ACVRL1	-1.05863	Down
	ENSBTAG00000002411	CTNND1	-1.04392	Down
	ENSBTAG00000000671	PARP3	-1.64306	Down
	ENSBTAG00000024928	TNFRSF1B	-0.564517	Down
	ENSBTAG00000018869	IGSF6	-2.17936	Down
	ENSBTAG00000054728	ENSBTAG00000054728	-1.06125	Down
	ENSBTAG00000020704	RAMP3	1.75445	Up
	ENSBTAG00000048980	ENSBTAG00000048980	-0.960894	Down
	ENSBTAG00000010830	LRP1	-1.87214	Down
	ENSBTAG00000005273	IL1R1	-1.43008	Down
	ENSBTAG00000006487	RPS9	0.627515	Up
	ENSBTAG00000009513	TGFBI	-1.45851	Down
	ENSBTAG00000049346	ENSBTAG00000049346	-1.07174	Down
	ENSBTAG00000049547	ENSBTAG00000049547	-1.59142	Down
	ENSBTAG00000004680	SLC13A5	-2.04848	Down
	ENSBTAG00000001042	MXD1	-0.843271	Down
	ENSBTAG00000039132	ENSBTAG00000039132	-1.19047	Down
	ENSBTAG00000011103	SLC8B1	-0.806897	Down
	ENSBTAG00000013670	SLC46A2	-1.09621	Down
	ENSBTAG00000005586	GATM	1.62513	Up
	ENSBTAG00000006752	PFKFB4	-1.09517	Down
	ENSBTAG00000026779	LYZ	-1.61475	Down
	ENSBTAG00000023929	FOSL2	-1.01247	Down
	ENSBTAG00000020797	CABLES2	-0.534637	Down
	ENSBTAG00000012052	PADI4	-1.0886	Down
	ENSBTAG00000005448	ENSBTAG00000005448	-1.49593	Down
	ENSBTAG00000048155	FCN1	-1.28044	Down
	ENSBTAG00000010328	KCNK17	-2.09047	Down
	ENSBTAG00000001066	PILRA	-1.21742	Down
	ENSBTAG00000038490	CLEC4A	-1.69845	Down
	ENSBTAG00000012387	PAM	-1.06493	Down
	ENSBTAG00000055252	UBE2E1	0.889372	Up
	ENSBTAG00000004714	MCEMP1	-0.647702	Down
	ENSBTAG00000018524	AMHR2	-1.40388	Down
	ENSBTAG00000020453	CLEC5A	-1.41328	Down
	ENSBTAG00000003396	MAFB	-1.47771	Down
	ENSBTAG00000052659	ENSBTAG00000052659	1.38856	Up
	ENSBTAG00000000873	SLC13A3	-1.24002	Down
	ENSBTAG00000006937	ABCA10	-1.85038	Down
	ENSBTAG00000030814	TFF2	1.91526	Up
	ENSBTAG00000023846	ENSBTAG00000023846	-0.599646	Down
	ENSBTAG00000003326	NAIP	-1.21017	Down
	ENSBTAG00000039980	CLECL1	-1.44335	Down
	ENSBTAG00000045948	CSF2RA	-0.922843	Down
	ENSBTAG00000004547	OLR1	-1.33007	Down
	ENSBTAG00000012771	CSF1R	-1.09222	Down
	ENSBTAG00000005769	NPHP3	-0.866626	Down
	ENSBTAG00000009051	MMP19	-1.27719	Down
	ENSBTAG00000009982	IGSF8	-0.592193	Down
	ENSBTAG00000039347	CLEC4D	-2.21046	Down
	ENSBTAG00000013562	SKP2	-0.746442	Down
	ENSBTAG00000013289	PHF8	-0.684575	Down
	ENSBTAG00000013334	CSF3R	-1.4791	Down
	ENSBTAG00000003578	DPCD	0.531189	Up
	ENSBTAG00000031890	DOCK1	-1.15266	Down
	ENSBTAG00000012278	MTMR12	-0.520935	Down
	ENSBTAG00000051704	TNFRSF10D	-0.896482	Down
	ENSBTAG00000005650	SKAP2	-0.695306	Down
	ENSBTAG00000038737	P2RY6	-0.861086	Down
	ENSBTAG00000006572	CARD9	-0.78404	Down
	ENSBTAG00000051307	ENSBTAG00000051307	-0.823691	Down
	ENSBTAG00000049932	LILRA4	-1.82205	Down
	ENSBTAG00000010852	ENSBTAG00000010852	-0.581243	Down
	ENSBTAG00000047676	PRODH	-0.780478	Down
	ENSBTAG00000011509	SERAC1	-0.982112	Down
	ENSBTAG00000020355	KLF4	-1.35478	Down
	ENSBTAG00000007213	SIRPA	-0.82916	Down
	ENSBTAG00000000746	KAT2B	-0.751456	Down
	ENSBTAG00000017890	ZMAT5	0.529233	Up
	ENSBTAG00000038844	ANKRD35	2.09704	Up
	ENSBTAG00000000130	TNFSF13	-0.838965	Down
	ENSBTAG00000051464	ENSBTAG00000051464	-1.48858	Down
	ENSBTAG00000008808	CCDC17	-0.571054	Down
	ENSBTAG00000009717	FGL2	-1.19274	Down
	ENSBTAG00000007159	ESR1	-1.16644	Down
	ENSBTAG00000023730	TUBB3	0.714605	Up
	ENSBTAG00000015562	PLBD1	-1.34692	Down
	ENSBTAG00000015032	CD14	-1.76375	Down
